# Supplementary material for: Population and distribution of wild Asian elephants (Elephas maximus) in Phu Khieo Wildlife Sanctuary, Thailand
Source: PeerJ. 2021 Jul 29;9:e11896. doi: 10.7717/peerj.11896 (PMC8325913; doi:10.7717/peerj.11896)
Supplement: Supplemental Information 1 [file peerj-09-11896-s001.xlsx]

## Sheet: Sheet1
Saltlick	Station	Stream	Village	Road	Elevation	Slope
3112.35	6106.86	348.463	22310.6	3112.35	30830.1	376.673
386.189	3152.54	593.163	19472.9	386.189	28580.3	0
2291.03	763.71	2193.06	16692.1	2291.03	26479.4	0
1989.14	12632.2	41.4385	27519.8	1989.14	34105	238.011
2934.62	9809.05	197.055	24551.4	2934.62	31520.1	0
4053.74	7131.78	661.196	21591.7	4053.74	29015.1	0
2625.88	4848.4	838.626	18644.9	2625.88	26612.3	0
3918.88	3761.88	635.909	15718.2	3918.88	24342.1	0
157.513	16507.5	170.115	28036.7	157.513	33940.3	215.264
1329.2	13825.4	303.806	27272.3	1329.2	32749	0
2545.18	11304.2	63.3093	24273.6	2545.18	30047.8	0
4209.34	9079.13	100.562	21275.3	4209.34	27408.6	0
5081.44	7421.28	199.632	18277.5	5081.44	24851	0
6332.75	6761.67	663.523	15280.6	6332.75	22403.1	0
4829	4458.59	1188.8	12285.2	4829	20104.9	0
2204.41	1625.16	117.113	9292.84	2204.41	18013.8	0
2097.52	122.795	1455.4	6307.69	2097.52	16210	0
3675.38	13200.2	190.062	24905.3	3675.38	30023.1	0
3372.84	11651.4	139.429	24351.3	3372.84	28813.3	0
1215.92	10730.8	42.2732	21362.6	1215.92	26049.3	0
3095.3	8945.62	76.3639	18377.7	3095.3	23343.3	0
4133.57	6092.19	406.515	15398.5	4133.57	20718	0
4059.34	3493.64	711.583	12429.4	4059.34	18208.4	0
2148.36	2301.35	19.4475	9479.82	2148.36	15869.3	0
926.756	2680.7	1093.28	6575.94	926.756	13787.9	0
1861.46	1362.84	173.992	3823.48	1861.46	12097.8	194.045
5599.33	13279.8	256.728	22072.8	5599.33	28560.2	0
4647.93	10948.2	268.03	21905.5	4647.93	27244.3	0
1900.43	9020.64	117.455	22147	1900.43	26206.9	0
1799.54	7802.67	80.0603	21845.9	1799.54	24977.5	0
1509.19	7269.59	319.985	18937.3	1509.19	22141	0
1547.33	5697.88	220.945	16062.3	1547.33	19353.3	0
1395.09	2748.93	280.338	13242.8	1395.09	16639.1	0
326.409	804.555	104.035	10523.7	326.409	14041.1	0
877.696	3426.08	32.4802	8007.81	877.696	11637.2	0
670.935	1781.6	164.899	5958.28	670.935	9574.71	0
1793.58	2243.64	666.722	4159.75	1793.58	8118.09	0
4642.24	14644.4	4.41999	19752.1	4642.24	27675.8	0
4821.31	11830.8	290.146	19099.4	4821.31	25971.7	0
4534.97	9136.63	49.9362	18905.7	4534.97	24517.4	0
1537.66	6707.3	716.339	19185.1	1537.66	23359.2	0
342.16	4949.51	123.565	19917.5	342.16	22543.1	0
1222.21	4270.23	280.78	19937.5	1222.21	21295.9	0
986.229	5152.15	213.06	17230.2	986.229	18380.5	0
848.266	4572.49	682.865	14637.5	848.266	15496.9	0
100.907	3741.44	934.998	12232.4	100.907	12666.8	0
1196.15	2854.16	533.194	10149.2	1196.15	9935.76	0
580.636	3845.14	743.153	8372.79	580.636	7414.23	0
1524.42	4689.26	69.5532	6383.86	1524.42	5403.69	0
1509.65	2935.8	673.498	5422.51	1509.65	4618.22	0
4144.03	1164.47	1095.23	2894.34	4144.03	5577.46	272.035
4469.62	16479.3	401.417	18140.7	4469.62	27425.7	0
1916.27	14002.7	89.956	16903.4	1916.27	25352.9	0
2316.6	11026.5	337.004	16135.8	2316.6	23481	0
2812.99	8068.08	403.925	15906.1	2812.99	21861.6	0
3270.2	5157.88	2300.52	16237.1	3270.2	20554.5	0
726.924	2472.55	33.7237	17096.4	726.924	19622	0
542.928	1273.88	171.176	18409.9	542.928	19119.2	0
660.395	3151.6	691.306	18808.5	660.395	17863.7	0
1945.62	6020.16	71.4139	16466.2	1945.62	14880.4	0
2575.92	3397.92	398.365	14370.6	2575.92	11904.5	0
1619.09	429.902	241.868	11985.9	1619.09	8943.76	0
1347.24	2612.23	997.844	9032.97	1347.24	6020.19	0
1774.19	4160.62	1376.03	6125.89	1774.19	3236.07	0
4030.85	2270.58	677.615	3385.02	4030.85	1623.77	95.3534
5749	3316.66	189.936	1841.25	5749	3519.27	0
4483.21	13991.5	221.766	15577.6	4483.21	25435.7	0
1947.75	12406.6	45.8476	14117.4	1947.75	23185.7	0
1560.14	11009.1	445.726	13188.7	1560.14	21122.7	0
899.146	8044.24	329.182	12906.7	899.146	19306.5	0
1685.52	5120.51	2328.67	13312.5	1685.52	17812.9	0
372.647	2393.62	603.624	14347.9	372.647	16728.4	0
1657.31	1600.42	675.84	15890.3	1657.31	16135.7	0
670.85	3364.59	123.024	16626.8	670.85	16089.3	0
2422.86	6134.35	362.816	17510.1	2422.86	14855.1	0
560.987	4645.91	287.346	14890.4	560.987	11872.9	0
540.443	3197.41	830.056	11901.9	540.443	8901.63	0
1567.35	4106.38	12.2949	8921.13	1567.35	5957.42	0
2586.14	3371.55	1051.45	5959.73	2586.14	3115.16	0
3019.09	949.989	1032.33	3074.12	3019.09	729.292	0
8516.23	14064	921.173	15349.2	8516.23	26213.5	14.1348
6182.3	11745.5	380.516	13199.9	6182.3	23659.3	0
4681.38	9804.01	556.35	11440.2	4681.38	21221.8	0
3942.8	8501.78	509.837	10272.2	3942.8	18946.2	0
3011	8151.18	337.992	9907.54	3011	16897.7	0
3186.22	6620.84	833.674	10430.7	3186.22	15168.8	0
735.474	4831.7	1337.65	11723.5	735.474	13879.3	0
123.892	4523.73	667.949	13259.2	123.892	13159	0
1080.5	5541.52	1338.68	13709.8	1080.5	13102.1	0
1848.03	7551.04	754.309	14768.6	1848.03	13716.5	0
2225.68	7044.37	1289.06	15418	2225.68	12577.4	0
1402.13	6185.63	684.021	12555.7	1402.13	9813.56	0
1082.81	5209.88	678.974	9776.42	1082.81	7209.65	0
241.807	2234.75	1720.85	7177.06	241.807	4895.43	0
493.653	919.466	983.011	5044.02	493.653	2936.33	0
2610.66	3792.99	1532.94	2831.17	2610.66	1371.6	0
5252.81	920.906	325.135	572.976	5252.81	449.902	451.987
10423.4	12569.4	117.525	13607.9	10423.4	24857.9	34.2226
8622.21	9907.18	124.24	11127.2	8622.21	22148	0
7618.2	7504.26	620.16	8969.73	7618.2	19522.7	0
6830.62	5698.72	162.689	7422.69	6830.62	17021.4	0
5943.38	5161.1	116.476	6909.18	5943.38	14707.4	0
3404.94	6228.85	16.4905	7640.49	3404.94	12683.3	0
1232.79	7678.62	1017.66	9328.32	1232.79	11109.1	0
707.601	7507.8	1031.12	10262.2	707.601	10195	0
556.956	8252.05	649.242	10838.1	556.956	10121.5	0
565.248	9716.28	663.315	12097.4	565.248	10905	0
1498.31	9780.68	1627.25	13388.3	1498.31	12383.8	0
2824.02	8883.6	701.041	13843.4	2824.02	11410.4	0
2190.56	6226.52	40.4489	11382.9	2190.56	9129.72	0
1638.93	4076.87	258.964	9246.74	1638.93	7160.42	0
2747.27	3531.6	141.147	7073.44	2747.27	5489.11	0
2554.59	4498.38	561.947	4809.82	2554.59	3635.34	0
2479.06	2587.81	1166.57	3371.07	2479.06	2145.03	0
3764.23	709.959	100.806	2373.78	3764.23	243.359	18.8445
12758.1	11669.9	577.775	12346.5	12758.1	23804.7	0
11334.2	8737.7	298.269	9559.97	11334.2	20959.1	0
10590.5	5874.44	519.379	6930.61	10590.5	18162.9	0
8911.82	3266.59	337.302	4761.7	8911.82	15442.9	0
5915.98	2198.22	569.588	3913.33	5915.98	12847.6	0
2928.67	4122.35	977.623	5094.56	2928.67	10470.1	0
394.217	6866.97	89.917	7388.84	394.217	8495.23	0
693.62	6450.47	1674.01	7267.78	693.62	7259.22	0
1414.3	7311.54	261.689	8060.57	1414.3	7155.73	0
1033.14	9127.35	796.977	9317.2	1033.14	8226.34	0
1049.22	11411.5	171.402	10941.2	1049.22	9932.23	0
1186.06	10418.5	349.567	13061.8	1186.06	11082.1	0
1928.4	8270.21	121.118	13474.5	1928.4	10805.4	0
2006.77	6800.56	453.663	11316	2006.77	9575.86	0
2880.79	6488.37	830.671	9052.1	2880.79	7818.35	0
1806.56	6639.59	430.996	7222.9	1806.56	6163.4	0
550.867	4728.65	395.45	6156.7	550.867	4323.93	0
2792.34	2486.14	890.736	3272.4	2792.34	1800.44	0
4802.38	1538.15	239.495	1229.73	4802.38	1883.04	815.977
15326.2	11505.7	215.414	11567	15326.2	23095.5	0
14162.8	8517.2	491.031	8614.31	14162.8	20149.9	0
12374.8	5541.14	651.363	5711.11	12374.8	17222.9	627.332
9524.39	2620.27	257.076	2872.48	9524.39	14325.5	897.249
6803.85	1013.6	216.34	944.215	6803.85	11480.4	0
4457.65	3631.66	585.126	3395.87	4457.65	8738.51	0
2231.37	4040.33	303.949	4916.89	2231.37	6237.58	0
805.747	3465.66	1403.4	4281.13	805.747	4408.55	0
2360.26	4884.75	546.41	5511.21	2360.26	4235.86	0
1611.51	7328.76	256.504	6728.56	1611.51	5792.89	0
1230.99	8717.67	663.025	8841.59	1230.99	7690.57	0
1226.25	7825.21	544.656	10680.8	1226.25	8189.93	0
887.825	7448.51	1270.35	10789.3	887.825	7811.59	0
2082.96	8229.62	553.914	11693.5	2082.96	8540.72	0
629.034	9472.37	144.363	11356.8	629.034	10052.5	0
914.638	8956.35	549.104	9960.22	914.638	8393.05	0
1998.29	6598.67	563.627	7367.55	1998.29	5945.61	0
1121.98	3905.58	671.605	5204.27	1121.98	3026.37	0
4065.04	2228.17	542.803	2502.33	4065.04	822.516	0
18028.1	12106.9	465.386	11498.1	18028.1	22762.2	476.329
6128.48	2304.5	1577.78	2168.55	6128.48	7815.4	0
3902.37	1298.33	1201.08	2476.46	3902.37	4860.73	0
3301.32	642.709	899.624	1354.78	3301.32	2038.38	0
4704.51	3501.86	1252.9	2614.73	4704.51	1629.8	0
2181.22	4742.61	59.7139	4662.29	2181.22	3468.72	0
1371.18	6306.66	125.59	7391.69	1371.18	5834.18	0
821.398	5065.67	189.463	7703.41	821.398	5414.34	0
1632.78	4461.76	497.807	7853.18	1632.78	4823.07	0
2467.36	5670.42	1805.02	9055.51	2467.36	5872.19	0
2735.56	7899.37	38.1524	10969.6	2735.56	7895.46	0
374.687	9103.89	404.96	11401.8	374.687	9709.18	0
878.71	6263.84	61.238	8521.97	878.71	7078.26	0
1811.22	3308.6	792.136	5766.07	1811.22	4888.62	0
4397.52	811.164	387.017	3283.93	4397.52	3818.61	0
4363.66	2233.13	261.706	1140.26	4363.66	328.552	345.067
2051.35	2066.03	494.85	3756.33	2051.35	1594.32	0
1529.07	4642.21	1641.08	5852.39	1529.07	3316.51	0
1974.31	2843.94	2221.91	4754.56	1974.31	3035.73	0
340.099	1527.84	356.053	4993.57	340.099	1865.47	0
1525.66	3818.46	270.445	6727.98	1525.66	3707.19	0
1881.87	6695.3	379.67	9143.06	1881.87	6439.09	0
2717.86	7416.88	97.2643	9026.82	2717.86	8645.78	0
1392.81	5324.23	3.51619	7523.09	1392.81	9100.9	0
843.709	2406.73	1106.58	5021.84	843.709	7469.44	0
3830.86	1112.33	1039.8	2021.98	3830.86	6816.1	264.776
2388.08	4618.03	477.781	3629.56	2388.08	451.91	0
2705.43	2918.04	622.919	1967.04	2705.43	2000.6	284.929
2422.65	1661.72	1110.77	2489.81	2422.65	130.961	0
3710.72	3873.97	1908.89	5150.63	3710.72	2750.99	0
1581.37	5249.08	695.478	6945.32	1581.37	4493.55	0
611.728	4418.07	1041.69	6738.52	611.728	6487.88	0
1767.33	4202.42	187.496	4831.81	1767.33	9052.59	0
2219.23	3132.72	1572.36	3763.27	2219.23	10278.3	0
3920.51	4416.91	927.592	4055.69	3920.51	258.643	0
1654.13	2983.39	1116.26	3979.04	1654.13	2351.11	0
2846.38	1424.27	46.3809	3759.92	2846.38	5205.63	0
4723.03	1790.11	898.25	2845.31	4723.03	8162.15	70.5583
