# Supplementary material for: Population and distribution of wild Asian elephants (Elephas maximus) in Phu Khieo Wildlife Sanctuary, Thailand
Source: PeerJ. 2021 Jul 29;9:e11896. doi: 10.7717/peerj.11896 (PMC8325913; doi:10.7717/peerj.11896)
Supplement: Supplemental Information 4 — Distannce from each land used and land cover (LC) is given in m. Elevation is given in m. Lick, distance from forest (m), salt lick (m) and slope (%). [file peerj-09-11896-s004.xlsx]

## Sheet: Sheet1
FID	X	Y	Cameratrap	Elevation		Slope		Saltlick		Stream		Road		Station		Village
				NEAR_FID	NEAR_DIST	NEAR_FID	NEAR_DIST	NEAR_FID	NEAR_DIST	NEAR_FID	NEAR_DIST	NEAR_FID	NEAR_DIST	NEAR_FID	NEAR_DIST	NEAR_FID	NEAR_DIST
0	772000	1833000	1	445	30830.1	27696	376.673	41	1712.8	2	441.646	10	3737.43	3	6106.86	58	22310.6
1	775000	1833000	2	445	28580.3	27696	0	41	2446.98	89	593.163	10	806.853	3	3152.54	58	19472.9
2	778000	1833000	3	445	26479.4	27696	0	98	2936.82	28	2193.06	27	363.47	3	763.71	58	16692.1
3	766000	1830000	4	445	34105	27696	238.011	34	2382.16	96	221.374	10	10285.6	3	12632.2	58	27519.8
4	769000	1830000	5	445	31520.1	27696	0	33	815.953	97	197.055	10	7515.04	3	9809.05	58	24551.4
5	772000	1830000	6	445	29015.1	480	0	41	1884.59	92	661.196	10	5006.8	3	7131.78	58	21591.7
6	775000	1830000	7	445	26612.3	27696	0	38	390.366	91	838.626	1	3094.66	3	4848.4	58	18644.9
7	778000	1830000	8	445	24342.1	27696	0	99	399.155	95	635.909	1	434.393	3	3761.88	58	15718.2
8	763000	1827000	9	470	33940.3	27696	215.264	28	1042.28	104	221.838	10	14223.2	3	16507.5	42	28036.7
9	766000	1827000	10	445	32749	1208	0	36	868.827	107	303.806	10	11618.2	3	13825.4	58	27272.3
10	769000	1827000	11	445	30047.8	1215	0	37	1674.43	43	63.3093	10	9237.52	3	11304.2	58	24273.6
11	772000	1827000	12	445	27408.6	1218	0	65	1390.58	106	100.562	1	7036.77	3	9079.13	58	21275.3
12	775000	1827000	13	445	24851	1397	0	125	1631.02	115	199.632	1	4350.3	3	7421.28	58	18277.5
13	778000	1827000	14	445	22403.1	1334	0	100	1571.19	108	663.523	1	2165.17	3	6761.67	58	15280.6
14	781000	1827000	15	445	20104.9	27696	0	100	3041.16	622	1188.8	1	1327.75	28	4458.59	58	12285.2
15	784000	1827000	16	445	18013.8	27696	0	43	4561.8	16	117.113	20	1403.54	28	1625.16	58	9292.84
16	787000	1827000	17	445	16210	27696	0	43	6466.07	167	1524.84	3	47.0332	25	122.795	58	6307.69
17	766000	1824000	18	470	30023.1	3205	0	28	3200.37	144	190.062	3	11849.7	19	13200.2	42	24905.3
18	769000	1824000	19	445	28813.3	3383	0	9	3808.71	151	139.429	3	9303.53	19	11651.4	64	24351.3
19	772000	1824000	20	445	26049.3	3189	0	9	1594.46	149	42.2732	3	7120.13	5	10730.8	64	21362.6
20	775000	1824000	21	445	23343.3	3085	0	122	947.661	146	76.3639	3	5373.74	1	8945.62	64	18377.7
21	778000	1824000	22	445	20718	4840	0	122	2085.2	156	406.515	3	3997.22	1	6092.19	64	15398.5
22	781000	1824000	23	445	18208.4	27696	0	43	1486.61	158	711.583	3	2907.05	1	3493.64	64	12429.4
23	784000	1824000	24	445	15869.3	27696	0	43	2282.54	18	19.4475	3	441.899	1	2301.35	64	9479.82
24	787000	1824000	25	445	13787.9	27696	0	44	4091.66	188	1093.28	28	1244.94	28	2680.7	64	6575.94
25	790000	1824000	26	445	12097.8	27696	194.045	103	4012.98	167	177.57	12	349.996	24	1362.84	64	3823.48
26	763000	1821000	27	470	28560.2	7345	0	28	5314.35	205	256.728	67	12856.5	19	13279.8	42	22072.8
27	766000	1821000	28	470	27244.3	5850	0	28	5728.9	198	268.03	3	10539.7	19	10948.2	42	21905.5
28	769000	1821000	29	470	26206.9	5695	0	9	3796.09	196	117.455	3	7894.86	19	9020.64	42	22147
29	772000	1821000	30	445	24977.5	5514	0	9	1564.06	193	80.0603	3	5145.4	19	7802.67	64	21845.9
30	775000	1821000	31	445	22141	6141	0	130	2465.66	187	319.985	3	2935.28	5	7269.59	64	18937.3
31	778000	1821000	32	445	19353.3	27696	0	130	1536.06	202	220.945	3	1322.3	1	5697.88	64	16062.3
32	781000	1821000	33	445	16639.1	27696	0	107	1082.68	636	280.338	3	63.4272	1	2748.93	64	13242.8
33	784000	1821000	34	445	14041.1	5796	0	22	2522.4	23	104.035	3	750.485	1	804.555	64	10523.7
34	787000	1821000	35	445	11637.2	27696	0	44	1152.24	21	32.4801	3	3207.4	1	3426.08	64	8007.81
35	790000	1821000	36	445	9574.71	27696	0	103	1232.08	208	164.899	12	2624.52	6	1781.6	64	5958.28
36	793000	1821000	37	445	8118.09	27696	0	51	1681.87	20	826.709	12	4106.04	6	2243.64	60	4159.75
37	760000	1818000	38	470	27675.8	8663	0	28	9068.76	272	4.41998	67	14040.2	19	14644.4	42	19752.1
38	763000	1818000	39	470	25971.7	8352	0	28	8295.8	256	290.146	67	11274	19	11830.8	42	19099.4
39	766000	1818000	40	470	24517.4	13600	0	9	7891.66	266	49.9362	67	8664.86	19	9136.63	42	18905.7
40	769000	1818000	41	470	23359.2	8810	0	9	5684.57	240	716.339	67	6406.02	19	6707.3	42	19185.1
41	772000	1818000	42	470	22543.1	10054	0	9	4511.13	260	123.565	3	3857.85	19	4949.51	42	19917.5
42	775000	1818000	43	445	21295.9	9136	0	10	1842.93	262	280.779	3	1241.39	5	4270.23	64	19937.5
43	778000	1818000	44	445	18380.5	27696	0	10	1359.55	253	213.06	3	893.465	5	5152.15	64	17230.2
44	781000	1818000	45	445	15496.9	27696	0	7	255.19	638	682.865	3	2190.79	1	4572.49	64	14637.5
45	784000	1818000	46	445	12666.8	8384	0	22	1694.25	274	934.998	63	871.784	1	3741.44	64	12232.4
46	787000	1818000	47	445	9935.76	28141	0	118	959.544	269	533.194	63	1075.84	20	2854.16	64	10149.2
47	790000	1818000	48	445	7414.23	28141	0	132	382.897	255	743.153	63	3282.42	20	3845.14	60	8372.79
48	793000	1818000	49	445	5403.69	11289	0	51	2045.65	252	69.5532	63	4968.35	6	4689.26	60	6383.86
49	796000	1818000	50	445	4618.22	11203	0	91	4101.45	26	673.498	63	6025.25	21	2935.8	60	5422.51
50	799000	1818000	51	445	5577.46	9896	272.035	91	6455.07	26	1767	63	8048.49	21	1164.47	21	2894.34
51	757000	1815000	52	470	27425.7	11922	0	28	13124.1	296	401.417	31	16170.6	12	16479.3	42	18140.7
52	760000	1815000	53	470	25352.9	13600	0	28	11866.8	309	89.956	67	13300.6	19	14002.7	42	16903.4
53	763000	1815000	54	470	23481	11564	0	28	11287.1	301	337.004	67	10339.9	19	11026.5	42	16135.8
54	766000	1815000	55	470	21861.6	13600	0	9	9908.7	300	403.925	67	7408.96	19	8068.08	42	15906.1
55	769000	1815000	56	470	20554.5	12576	0	31	7222.47	275	2300.52	67	4568.33	19	5157.88	42	16237.1
56	772000	1815000	57	470	19622	27696	0	31	4372.19	317	33.7236	67	2191.9	19	2472.55	42	17096.4
57	775000	1815000	58	470	19119.2	27696	0	31	2016.95	313	171.176	3	416.452	5	1273.88	42	18409.9
58	778000	1815000	59	445	17863.7	27696	0	11	2420.3	340	691.306	63	190.897	5	3151.6	64	18808.5
59	781000	1815000	60	445	14880.4	27696	0	12	2796.52	305	71.4139	63	451.517	5	6020.16	64	16466.2
60	784000	1815000	61	445	11904.5	27696	0	17	3691.52	307	398.365	63	1269.82	20	3397.92	64	14370.6
61	787000	1815000	62	445	8943.76	27696	0	118	3246.34	299	241.868	63	54.8175	20	429.902	33	11985.9
62	790000	1815000	63	445	6020.19	11587	0	132	3206.34	295	997.844	63	1781.2	20	2612.23	33	9032.97
63	793000	1815000	64	445	3236.07	28141	0	91	384.61	643	1797.75	63	2003.63	7	4160.62	33	6125.89
64	796000	1815000	65	445	1623.77	11523	95.3534	91	2644.6	278	2122.92	63	3807.65	7	2270.58	33	3385.02
65	799000	1815000	66	445	3519.27	12489	0	91	5642.69	26	3315.19	63	5713.25	7	3316.66	33	1841.25
66	757000	1812000	67	470	25435.7	14016	0	28	15774	370	221.766	31	13634	12	13991.5	42	15577.6
67	760000	1812000	68	470	23185.7	19552	0	82	13945.2	381	45.8476	8	12075.2	12	12406.6	42	14117.4
68	763000	1812000	69	470	21122.7	19552	0	82	11570.6	49	445.726	67	10223.8	19	11009.1	42	13188.7
69	766000	1812000	70	470	19306.5	19552	0	82	9554.67	50	329.182	67	7247.62	19	8044.24	42	12906.7
70	769000	1812000	71	470	17812.9	14197	0	31	7119.13	50	2328.67	67	4298.85	19	5120.51	42	13312.5
71	772000	1812000	72	470	16728.4	16031	0	31	4199.29	359	603.624	67	1519.86	19	2393.62	42	14347.9
72	775000	1812000	73	470	16135.7	27696	0	31	1608.13	368	675.84	56	665.906	0	1600.42	42	15890.3
73	778000	1812000	74	470	16089.3	27696	0	73	1790.54	362	123.024	33	1485.64	5	3364.59	2	16626.8
74	781000	1812000	75	445	14855.1	27696	0	17	900.72	361	362.816	63	3367.03	5	6134.35	2	17510.1
75	784000	1812000	76	445	11872.9	27696	0	17	2100.31	363	287.346	63	3573.78	20	4645.91	33	14890.4
76	787000	1812000	77	445	8901.63	27696	0	74	2722.54	354	830.056	63	1098.43	20	3197.41	33	11901.9
77	790000	1812000	78	445	5957.42	27696	0	29	3664.3	358	12.2949	63	952.05	20	4106.38	33	8921.13
78	793000	1812000	79	445	3115.16	27696	0	91	2884.43	376	1051.45	63	160.462	22	3371.55	33	5959.73
79	796000	1812000	80	445	729.292	17959	0	128	3090.11	400	2695.83	63	1572.66	7	949.989	33	3074.12
80	754000	1809000	81	470	26213.5	16622	14.1348	82	18226	392	1311.78	31	13593.5	12	14064	42	15349.2
81	757000	1809000	82	470	23659.3	19552	0	82	15349.2	53	380.516	31	11326.3	12	11745.5	42	13199.9
82	760000	1809000	83	470	21221.8	16632	0	82	12530.3	54	556.35	31	9475.57	12	9804.01	42	11440.2
83	763000	1809000	84	470	18946.2	19552	0	82	9819.45	396	509.837	8	8051.9	12	8501.78	42	10272.2
84	766000	1809000	85	470	16897.7	19552	0	82	7337.14	646	337.992	8	7455.97	12	8151.18	42	9907.54
85	769000	1809000	86	470	15168.8	17987	0	82	5407.93	391	833.674	57	5035.76	19	6620.84	42	10430.7
86	772000	1809000	87	470	13879.3	28141	0	131	4334.25	383	1337.65	57	2701.03	19	4831.7	42	11723.5
87	775000	1809000	88	470	13159	27696	0	131	1446.98	383	667.949	33	2455.2	0	4523.73	2	13259.2
88	778000	1809000	89	470	13102.1	16719	0	131	1844.39	385	1338.68	33	2453.63	5	5541.52	2	13709.8
89	781000	1809000	90	470	13716.5	27696	0	17	3097.63	645	754.309	33	4900.27	5	7551.04	2	14768.6
90	784000	1809000	91	445	12577.4	27696	0	74	3440.09	395	1289.06	63	5337.47	20	7044.37	33	15418
91	787000	1809000	92	445	9813.56	27696	0	74	527.444	384	684.021	63	3907.42	20	6185.63	33	12555.7
92	790000	1809000	93	445	7209.65	16783	0	29	1519.57	388	678.974	63	3698.87	22	5209.88	33	9776.42
93	793000	1809000	94	445	4895.43	27696	0	128	1412.36	377	1720.85	63	2315.79	22	2234.75	33	7177.06
94	796000	1809000	95	445	2936.33	27696	0	84	384.241	400	983.011	63	1485.39	22	919.466	33	5044.02
95	799000	1809000	96	445	1371.6	28141	0	117	2405.44	410	1532.94	63	3813.83	23	3792.99	31	2831.17
96	802000	1809000	97	445	449.902	17078	451.987	117	3809.22	417	3754.01	63	6679.62	23	920.906	29	572.976
97	754000	1806000	98	470	24857.9	19144	34.2226	97	17046.7	425	279.178	31	12049	12	12569.4	42	13607.9
98	757000	1806000	99	470	22148	22035	0	97	14355.2	438	124.24	31	9417.1	12	9907.18	42	11127.2
99	760000	1806000	100	470	19522.7	23978	0	82	11728.2	444	620.16	31	7084.07	12	7504.26	42	8969.73
100	763000	1806000	101	470	17021.4	23978	0	82	8772.89	428	162.689	8	5394.24	12	5698.72	42	7422.69
101	766000	1806000	102	470	14707.4	23978	0	82	5863.08	61	116.476	8	4456.04	12	5161.1	42	6909.18
102	769000	1806000	103	470	12683.3	28141	0	82	3128.52	434	16.4905	8	5349.28	12	6228.85	42	7640.49
103	772000	1806000	104	470	11109.1	27696	0	82	1788.76	460	1017.66	57	5451.05	19	7678.62	42	9328.32
104	775000	1806000	105	470	10195	27696	0	116	2376.17	655	1031.12	33	5165.68	0	7507.8	2	10262.2
105	778000	1806000	106	470	10121.5	27696	0	3	188.223	456	649.242	33	5164.94	5	8252.05	2	10838.1
106	781000	1806000	107	470	10905	27696	0	4	2593.72	416	663.315	33	6683.48	5	9716.28	45	12097.4
107	784000	1806000	108	470	12383.8	27696	0	114	4221.06	651	1627.25	63	7781.55	20	9780.68	45	13388.3
108	787000	1806000	109	445	11410.4	27696	0	114	2413.16	651	701.041	63	6878.95	22	8883.6	33	13843.4
109	790000	1806000	110	445	9129.72	27696	0	53	1904.15	445	40.4488	63	6557.5	22	6226.52	33	11382.9
110	793000	1806000	111	445	7160.42	19452	0	79	271.116	650	258.964	63	4952.21	22	4076.87	33	9246.74
111	796000	1806000	112	445	5489.11	20904	0	83	1251.69	433	141.147	63	4407.54	22	3531.6	31	7073.44
112	799000	1806000	113	445	3635.34	27696	0	117	596.776	417	561.947	63	5644.2	23	4498.38	29	4809.82
113	802000	1806000	114	445	2145.03	27809	0	77	2574.7	652	1166.57	63	7890.06	23	2587.81	29	3371.07
114	805000	1806000	115	445	243.359	20205	18.8445	77	4890.31	432	164.257	63	10517.2	13	709.959	28	2373.78
115	754000	1803000	116	470	23804.7	21758	0	97	16067.5	508	577.775	31	11116.5	12	11669.9	37	12346.5
116	757000	1803000	117	470	20959.1	22635	0	97	13177.6	476	298.269	31	8190.19	12	8737.7	42	9559.97
117	760000	1803000	118	470	18162.9	23978	0	97	10350.5	505	519.379	31	5346.17	12	5874.44	42	6930.61
118	763000	1803000	119	470	15442.9	23978	0	97	7656.15	494	337.302	31	2843.21	12	3266.59	42	4761.7
119	766000	1803000	120	470	12847.6	23978	0	97	5301	79	569.588	8	1456.42	12	2198.22	42	3913.33
120	769000	1803000	121	470	10470.1	26317	0	82	2886.11	462	977.623	13	3159.23	12	4122.35	42	5094.56
121	772000	1803000	122	470	8495.23	27696	0	82	1319.72	656	89.917	13	5883.21	12	6866.97	42	7388.84
122	775000	1803000	123	470	7259.22	27696	0	116	1979.44	655	1674.01	33	8083.35	15	6450.47	2	7267.78
123	778000	1803000	124	470	7155.73	22275	0	101	1455.34	655	261.69	33	8082.88	15	7311.54	2	8060.57
124	781000	1803000	125	470	8226.34	27696	0	101	2795	483	796.977	33	9128.26	15	9127.35	45	9317.2
125	784000	1803000	126	470	9932.23	27696	0	61	4742.36	651	171.402	63	10517.4	17	11411.5	45	10941.2
126	787000	1803000	127	470	11082.1	27696	0	69	3871.82	519	349.567	63	9834.44	22	10418.5	45	13061.8
127	790000	1803000	128	470	10805.4	27696	0	69	3201.72	481	121.118	63	8953.48	22	8270.21	33	13474.5
128	793000	1803000	129	445	9575.86	27696	0	52	2469.98	484	453.663	63	7741.24	22	6800.56	31	11316
129	796000	1803000	130	445	7818.35	27696	0	52	2765.64	455	830.671	63	7392.32	22	6488.37	29	9052.1
130	799000	1803000	131	445	6163.4	27696	0	76	465.378	496	430.996	63	8190.87	23	6639.59	29	7222.9
131	802000	1803000	132	445	4323.93	27696	0	77	1609.69	463	395.45	63	9874.36	13	4728.65	10	6156.7
132	805000	1803000	133	445	1800.44	28141	0	77	4458.37	461	890.736	63	12078.9	16	2486.14	10	3272.4
133	808000	1803000	134	445	1883.04	22587	815.977	115	6538.01	488	1108.63	63	14570.3	16	1538.15	10	1229.73
134	754000	1800000	135	470	23095.5	24269	0	97	15612.2	555	215.414	31	10953.3	12	11505.7	40	11567
135	757000	1800000	136	470	20149.9	24876	0	97	12618.4	548	491.031	31	7967.24	12	8517.2	40	8614.31
136	760000	1800000	137	470	17222.9	23796	627.332	97	9628.53	71	651.93	31	4997.91	12	5541.14	40	5711.11
137	763000	1800000	138	470	14325.5	23634	897.249	97	6647.75	73	951.403	31	2116.93	12	2620.27	42	2872.48
138	766000	1800000	139	470	11480.4	25276	0	97	3698.19	532	616.587	13	20.3455	12	1013.6	42	944.215
139	769000	1800000	140	470	8738.51	27696	0	97	1077.32	531	585.125	15	2814.29	12	3631.66	42	3395.87
140	772000	1800000	141	470	6237.58	27696	0	97	2577.71	524	303.949	9	5732.85	18	4040.33	2	4916.89
141	775000	1800000	142	470	4408.55	27696	0	63	3321.19	521	1403.4	9	8669.18	15	3465.66	2	4281.13
142	778000	1800000	143	470	4235.86	24186	0	63	996.138	527	546.41	33	11044.9	15	4884.75	45	5511.21
143	781000	1800000	144	470	5792.89	25618	0	101	2954.66	523	256.504	19	11242.1	15	7328.76	45	6728.56
144	784000	1800000	145	470	7690.57	25618	0	139	2017.02	543	663.025	19	9197.28	17	8717.67	45	8841.59
145	787000	1800000	146	470	8189.93	26185	0	61	1640.12	540	544.656	19	7797.15	10	7825.21	51	10680.8
146	790000	1800000	147	470	7811.59	27696	0	57	707.107	550	1270.35	19	7416.27	10	7448.51	51	10789.3
147	793000	1800000	148	470	8540.72	27696	0	57	3178.05	514	553.914	19	8197.97	10	8229.62	51	11693.5
148	796000	1800000	149	470	10052.5	27696	0	50	2701.18	541	144.363	19	9852.19	22	9472.37	29	11356.8
149	799000	1800000	150	445	8393.05	27696	0	50	490.306	528	549.104	63	10968.6	13	8956.35	29	9960.22
150	802000	1800000	151	445	5945.61	27696	0	49	2475.63	517	563.627	63	12278.2	4	6598.67	10	7367.55
151	805000	1800000	152	445	3026.37	27809	0	111	3317.99	659	671.605	5	13123.6	4	3905.58	10	5204.27
152	808000	1800000	153	445	822.516	24519	0	115	3579.32	537	542.803	5	13812.8	4	2228.17	7	2502.33
153	754000	1797000	154	470	22762.2	25728	476.329	97	15726.3	557	465.386	31	11591.9	12	12106.9	40	11498.1
154	769000	1797000	155	470	7815.4	28141	0	97	2176.38	531	2604.72	9	2964.63	18	2304.5	43	2168.55
155	772000	1797000	156	470	4860.73	28141	0	97	3196.97	568	2124.92	9	5760.51	18	1298.33	43	2476.46
156	775000	1797000	157	470	2038.38	26378	0	63	5090.8	568	899.624	9	8688.23	15	642.709	2	1354.78
157	778000	1797000	158	470	1629.8	28141	0	63	3984.76	577	1252.9	9	11652.6	15	3501.86	45	2614.73
158	781000	1797000	159	470	3468.72	27696	0	138	4189.35	566	59.714	19	9539.51	17	4742.61	45	4662.29
159	784000	1797000	160	470	5834.18	27696	0	138	1568.64	560	125.59	19	7014.84	17	6306.66	45	7391.69
160	787000	1797000	161	470	5414.34	26151	0	61	1972.31	562	189.463	19	5041.18	10	5065.67	51	7703.41
161	790000	1797000	162	470	4823.07	28141	0	56	500	668	497.807	19	4429.34	10	4461.76	51	7853.18
162	793000	1797000	163	470	5872.19	25932	0	56	2729.47	662	1805.02	19	5627.16	10	5670.42	51	9055.51
163	796000	1797000	164	470	7895.46	27696	0	81	2227.51	669	38.1525	19	7835.71	10	7899.37	51	10969.6
164	799000	1797000	165	445	9709.18	25969	0	81	778.332	660	404.96	19	10434.9	11	9103.89	13	11401.8
165	802000	1797000	166	445	7078.26	27696	0	111	1541.13	574	61.238	5	10124.6	4	6263.84	13	8521.97
166	805000	1797000	167	445	4888.62	26065	0	85	993.34	575	792.136	5	10152.4	4	3308.6	13	5766.07
167	808000	1797000	168	445	3818.61	28141	0	115	936.761	561	400.122	5	11028.8	4	811.164	26	3283.93
168	778000	1794000	169	470	328.552	26720	345.067	63	6983.14	588	1242.44	19	11476.7	17	2233.13	45	1140.26
169	781000	1794000	170	470	1594.32	26723	0	138	5807.46	589	494.85	19	8580.23	17	2066.03	44	3756.33
170	784000	1794000	171	470	3316.51	27696	0	108	3844.81	603	1641.08	19	5641.44	17	4642.21	1	5852.39
171	787000	1794000	172	470	3035.73	26948	0	108	1499.52	599	2221.91	19	2833.99	10	2843.94	51	4754.56
172	790000	1794000	173	470	1865.47	27407	0	67	632.456	82	356.053	19	1495.68	10	1527.84	51	4993.57
173	793000	1794000	174	470	3707.19	28141	0	25	360.257	578	270.445	19	3729.67	10	3818.46	51	6727.98
174	796000	1794000	175	470	6439.09	27696	0	27	1445.34	579	379.67	19	6587.81	10	6695.3	51	9143.06
175	799000	1794000	176	470	8645.78	27696	0	95	1215.92	583	97.2643	2	7472.19	9	7416.88	11	9026.82
176	802000	1794000	177	445	9100.9	27696	0	96	2040.23	671	3.51622	5	7165.83	11	5324.23	11	7523.09
177	805000	1794000	178	445	7469.44	27696	0	86	2145.58	585	1106.58	5	7204.99	11	2406.73	12	5021.84
178	808000	1794000	179	445	6816.1	26932	264.776	115	2635.06	567	1804.36	5	8394.09	11	1112.33	12	2021.98
179	784000	1791000	180	470	451.91	27394	0	108	3938.09	606	477.781	19	5138.04	17	4618.03	1	3629.56
180	787000	1791000	181	470	2000.6	27283	284.929	108	1724.69	599	821.742	19	2144.32	10	2918.04	51	1967.04
181	790000	1791000	182	470	130.961	27407	0	80	2534.6	82	1110.77	19	777.835	10	1661.72	51	2489.81
182	793000	1791000	183	470	2750.99	27696	0	27	2797.32	672	1908.89	19	3623.86	10	3873.97	51	5150.63
183	796000	1791000	184	470	4493.55	27696	0	27	2219.69	604	695.478	2	5343.61	9	5249.08	5	6945.32
184	799000	1791000	185	470	6487.88	27696	0	94	230.063	600	1041.69	2	4472.44	9	4418.07	4	6738.52
185	802000	1791000	186	470	9052.59	27696	0	96	2277.84	602	187.496	5	4264.99	8	4202.42	11	4831.81
186	805000	1791000	187	445	10278.3	28141	0	96	4845.26	607	1572.36	5	4330.46	11	3132.72	16	3763.27
187	793000	1788000	188	470	258.643	28141	0	27	5353.79	601	3583.76	29	4887	14	4416.91	57	4055.69
188	796000	1788000	189	470	2351.11	28141	0	102	3524.48	614	1116.26	29	2893.9	14	2983.39	5	3979.04
189	799000	1788000	190	470	5205.63	27965	0	92	2698.77	609	46.3809	2	1473.71	9	1424.27	4	3759.92
190	802000	1788000	191	470	8162.15	27887	0	92	4317.56	617	898.25	5	1614.4	8	1790.11	11	2845.31
191	796000	1785000	192	470	2241.98	28143	70.5583	102	6150.77	615	1377.24	29	1101.95	14	269.605	5	1195.02
