# Supplementary material for: Population and distribution of wild Asian elephants (Elephas maximus) in Phu Khieo Wildlife Sanctuary, Thailand
Source: PeerJ. 2021 Jul 29;9:e11896. doi: 10.7717/peerj.11896 (PMC8325913; doi:10.7717/peerj.11896)
Supplement: Supplemental Information 6 [file peerj-09-11896-s006.xlsx]

## Sheet: Sheet1
All herd	SP	X	Y	No. 1	X	Y	No. 2	X	Y	No. 3	X	Y	No. 4	X	Y	No. 5	X	Y	No. 6	X	Y	No. 7	X	Y
	Elephant	769000	1830000		769000	1830000		766000	1827000		766000	1824000		772000	1821000		778000	1824000		793000	1821000		763000	1815000
	Elephant	778000	1830000		778000	1830000		781000	1821000		775000	1824000		778000	1821000		787000	1824000		796000	1818000		766000	1815000
	Elephant	766000	1827000		775000	1827000		766000	1818000		763000	1821000		769000	1815000		766000	1821000		787000	1815000		766000	1812000
	Elephant	769000	1827000								778000	1815000
	Elephant	775000	1827000
	Elephant	787000	1827000
	Elephant	766000	1824000
	Elephant	769000	1824000
	Elephant	775000	1824000
	Elephant	778000	1824000
	Elephant	787000	1824000
	Elephant	763000	1821000
	Elephant	766000	1821000
	Elephant	772000	1821000
	Elephant	778000	1821000
	Elephant	781000	1821000
	Elephant	793000	1821000
	Elephant	766000	1818000
	Elephant	769000	1818000
	Elephant	772000	1818000
	Elephant	775000	1818000
	Elephant	796000	1818000
	Elephant	763000	1815000
	Elephant	766000	1815000
	Elephant	769000	1815000
	Elephant	778000	1815000
	Elephant	781000	1815000
	Elephant	787000	1815000
	Elephant	790000	1815000
	Elephant	757000	1812000
	Elephant	766000	1812000
	Elephant	793000	1812000
	Elephant	778000	1809000
	Elephant	796000	1809000
	Elephant	784000	1806000
	Elephant	775000	1803000
	Elephant	781000	1803000
	Elephant	775000	1800000
	Elephant	781000	1800000
	Elephant	787000	1800000
	Elephant	790000	1800000
	Elephant	796000	1800000
	Elephant	796000	1797000
	Elephant	802000	1797000
	Elephant	805000	1797000
	Elephant	790000	1794000
	Elephant	805000	1794000
	Elephant	799000	1791000
	Elephant	802000	1791000
